# Supplementary material for: Food-Derived Compounds Extend the Shelf Life of Frozen Human Milk
Source: Foods. 2025 Jun 7;14(12):2018. doi: 10.3390/foods14122018 (PMC12191995; doi:10.3390/foods14122018)
Supplement: Supplementary file 1 [file foods-14-02018-s001.zip]

Archive with 1 entries (1 files):
- foods-3633528-supplementary.pdf
